# Supplementary material for: Effect of ZnO and CuO nanoparticles on the growth, nutrient absorption, and potential health risk of the seasonal vegetable Medicago polymorpha L
Source: PeerJ. 2022 Sep 21;10:e14038. doi: 10.7717/peerj.14038 (PMC9508880; doi:10.7717/peerj.14038)
Supplement: Supplemental Information 1 [file peerj-10-14038-s001.xlsx]

## Sheet: Fresh weight
Zn treatment	R1	R2	R3	AV	SE
CK	0.75	0.786667	0.775	0.770556	0.0108155
Zn2+ 25	0.825	0.831667	0.877	0.844556	0.016336
Zn2+ 50	0.826667	0.837273	0.902	0.855313	0.0235434
Zn2+ 100	0.885	0.790833	0.786364	0.820732	0.0321597
Zn2+ 200	0.845	0.773636	0.792727	0.803788	0.0213303
CK	0.75	0.786667	0.775	0.770556	0.0108155
ZnONPs 25	0.873636	0.896364	0.815	0.861667	0.0242382
ZnONPs 50	0.816	0.849091	0.896	0.853697	0.0232086
ZnONPs 100	0.857273	0.850909	0.801667	0.836616	0.017571
ZnONPs 200	0.831818	0.801667	0.812727	0.815404	0.00880629
Cu treatment
Control	0.75	0.786667	0.775	0.770556	0.0108155
Cu2+ 10	0.85	0.895833	0.796667	0.8475	0.0286542
Cu2+ 25	0.835	0.878333	0.8575	0.856944	0.0125123
Cu2+ 50	0.778333	0.861	0.819091	0.819475	0.0238646
Cu2+ 100	0.811	0.79	0.829167	0.810056	0.0113163
Control	0.75	0.786667	0.775	0.770556	0.0108155
CuONPs 10	0.855556	0.826364	0.791	0.824306	0.018664
CuONPs 25	0.881111	0.812	0.805833	0.832981	0.0241306
CuONPs 50	0.816	0.87	0.784	0.823333	0.0250954
CuONPs 100	0.791818	0.833333	0.770909	0.798687	0.0183447

## Sheet: Macronutrients
N mg								P mg								K mg
Zn treatment	R1	R2	R3	R4	AV	SE		Zn treatment	R1	R2	R3	R4	AV	SE		Zn treatment	R1	R2	R3	R4	AV	SE
CK	2.77046	3.07392	3.01263	2.97459	2.9579	0.0657446		CK	0.0312828	0.0262671	0.0263871	0.026079	0.027504	0.00126119		CK	5.38507	5.36938	5.58358	5.46945	5.45187	0.0490931
Zn2+ 25	2.64245	2.99043	3.28745	3.31453	3.05871	0.156977		Zn2+ 25	0.0372806	0.0383324	0.0332167	0.0303496	0.0347948	0.00184717		Zn2+ 25	6.0133	5.922	6.33634	7.1637	6.35884	0.282627
Zn2+ 50	2.9103	2.99603	2.94895	3.42225	3.06938	0.118921		Zn2+ 50	0.0435172	0.0434405	0.0444679	0.0345916	0.0415043	0.00231605		Zn2+ 50	6.0317	6.20472	6.26625	6.11822	6.15522	0.0511557
Zn2+ 100	2.80579	2.77621	2.54715	3.14012	2.81732	0.122141		Zn2+ 100	0.0391056	0.0388647	0.0464671	0.0349019	0.0398348	0.00241166		Zn2+ 100	5.92647	6.06321	6.3491	5.885	6.05595	0.104873
Zn2+ 200	2.91696	2.80165	2.85006	2.29431	2.71575	0.142452		Zn2+ 200	0.0316373	0.0320119	0.0324456	0.039995	0.0340224	0.00199768		Zn2+ 200	5.7408	5.82264	5.2597	5.11277	5.48398	0.175296
CK	2.77046	3.07392	3.01263	2.97459	2.9579	0.0657446		CK	0.0312828	0.0262671	0.0263871	0.026079	0.027504	0.00126119		CK	5.38507	5.36938	5.58358	5.46945	5.45187	0.0490931
ZnONPs 25	2.81372	3.14421	2.74071	3.19904	2.97442	0.115372		ZnONPs 25	0.0401015	0.0359158	0.0456984	0.0397391	0.0403637	0.00201456		ZnONPs 25	5.67506	6.3048	5.91475	6.21172	6.02658	0.14369
ZnONPs 50	2.6583	2.64543	3.06633	2.5072	2.71932	0.120621		ZnONPs 50	0.0465372	0.0423018	0.0426767	0.0436021	0.0437795	0.000958992		ZnONPs 50	6.14497	5.83637	5.61772	6.13309	5.93304	0.12705
ZnONPs 100	3.04453	2.59616	2.50907	2.71389	2.71591	0.117303		ZnONPs 100	0.0409891	0.0426295	0.0349353	0.034821	0.0383437	0.00202879		ZnONPs 100	5.81789	5.98722	6.24806	6.06572	6.02972	0.0892781
ZnONPs 200	2.66047	2.35362	2.52081	2.38514	2.48001	0.0702394		ZnONPs 200	0.0308666	0.0285819	0.0345146	0.0371727	0.032784	0.00190591		ZnONPs 200	5.30862	5.21949	5.1116	5.87641	5.37903	0.170616
Cu treatment								Cu treatment								Cu treatment
Control	2.77046	3.07392	3.01263	2.97459	2.9579	0.0657446		Control	0.0312828	0.0262671	0.0263871	0.026079	0.027504	0.00126119		Control	5.38507	5.36938	5.58358	5.46945	5.45187	0.0490931
Cu2+ 10	2.72872	3.0056	2.54639	2.83891	2.77991	0.0964239		Cu2+ 10	0.0360318	0.0426885	0.0383122	0.0325354	0.037392	0.0021279		Cu2+ 10	5.53182	5.54902	6.13997	5.97641	5.7993	0.15319
Cu2+ 25	2.33116	2.8042	3.0903	2.40876	2.6586	0.177296		Cu2+ 25	0.0489754	0.0401137	0.0462217	0.0563354	0.0479115	0.00336348		Cu2+ 25	5.93303	6.19438	5.74241	6.68766	6.13937	0.204899
Cu2+ 50	2.16622	2.72969	3.12351	2.94419	2.7409	0.207786		Cu2+ 50	0.0425985	0.0333039	0.040483	0.0387951	0.0387951	0.00198889		Cu2+ 50	5.93801	6.05192	5.67104	5.88699	5.88699	0.0798109
Cu2+ 100	2.51995	2.32225	2.65886	2.50035	2.50035	0.0690569		Cu2+ 100	0.0390548	0.0387719	0.0356713	0.0378327	0.0378327	0.000766337		Cu2+ 100	5.66024	5.12214	5.36751	5.3833	5.3833	0.10998
Control	2.77046	3.07392	3.01263	2.97459	2.9579	0.0657446		Control	0.0312828	0.0262671	0.0263871	0.026079	0.027504	0.00126119		Control	5.38507	5.36938	5.58358	5.46945	5.45187	0.0490931
CuONPs 10	2.30378	2.91413	2.83541	2.90858	2.74048	0.146665		CuONPs 10	0.0511738	0.045793	0.0558748	0.0563298	0.0522929	0.00246015		CuONPs 10	6.47776	6.13271	6.77096	6.36497	6.4366	0.132593
CuONPs 25	2.50435	2.9095	2.5432	3.01267	2.74243	0.128231		CuONPs 25	0.0443488	0.0377934	0.0357318	0.0461618	0.0410089	0.00251486		CuONPs 25	6.42776	5.77169	6.55322	6.47767	6.30758	0.180483
CuONPs 50	2.5427	2.40732	2.68524	2.68718	2.58061	0.06694		CuONPs 50	0.0468079	0.0402041	0.0415075	0.0375619	0.0415204	0.00194423		CuONPs 50	6.14213	5.53106	5.74635	6.82307	6.06065	0.283897
CuONPs 100	2.81668	2.62665	2.52589	2.2989	2.56703	0.107806		CuONPs 100	0.0344036	0.042174	0.0471648	0.0474178	0.04279	0.00304504		CuONPs 100	6.25048	5.79006	6.26493	5.94151	6.06175	0.117322
Mg mg								Ca mg
Zn treatment	R1	R2	R3	R4	AV	SE		Zn treatment	R1	R2	R3	R4	AV	SE
CK	0.465337	0.494613	0.487845	0.496489	0.486071	0.00715625		CK	0.414721	0.53555	0.403152	0.428044	0.445367	0.0304881
Zn2+ 25	0.638569	0.588259	0.54135	0.611234	0.594853	0.0205861		Zn2+ 25	0.60689	0.583095	0.50457	0.601609	0.574041	0.0237124
Zn2+ 50	0.615924	0.577589	0.593447	0.588533	0.593873	0.00806298		Zn2+ 50	0.625687	0.602178	0.585641	0.55643	0.592484	0.0145578
Zn2+ 100	0.484598	0.594786	0.583401	0.517337	0.545031	0.0264053		Zn2+ 100	0.424868	0.577367	0.583386	0.478923	0.516136	0.0387152
Zn2+ 200	0.558967	0.546116	0.514194	0.450953	0.517558	0.024114		Zn2+ 200	0.503635	0.501485	0.547276	0.445909	0.499576	0.0207676
CK	0.465337	0.494613	0.487845	0.496489	0.486071	0.00715625		CK	0.414721	0.53555	0.403152	0.428044	0.445367	0.0304881
ZnONPs 25	0.502315	0.687323	0.635095	0.582268	0.601751	0.0394773		ZnONPs 25	0.465829	0.644089	0.670763	0.470894	0.562894	0.0548589
ZnONPs 50	0.639285	0.567525	0.542076	0.56082	0.577427	0.0213111		ZnONPs 50	0.604575	0.53222	0.512422	0.555238	0.551114	0.0198519
ZnONPs 100	0.541928	0.566734	0.624161	0.562775	0.5739	0.017615		ZnONPs 100	0.500896	0.693188	0.593014	0.465255	0.563088	0.0510397
ZnONPs 200	0.583026	0.512127	0.563421	0.51744	0.544004	0.0173723		ZnONPs 200	0.543182	0.482469	0.538928	0.583792	0.537093	0.0208268
Cu treatment								Cu treatment
Control	0.465337	0.494613	0.487845	0.496489	0.486071	0.00715625		Control	0.414721	0.53555	0.403152	0.428044	0.445367	0.0304881
Cu2+ 10	0.63238	0.602441	0.666764	0.589635	0.622805	0.0171733		Cu2+ 10	0.573627	0.569134	0.566495	0.469356	0.544653	0.025142
Cu2+ 25	0.538868	0.619206	0.585535	0.65582	0.599857	0.0248848		Cu2+ 25	0.470194	0.599689	0.591624	0.548795	0.552576	0.0296444
Cu2+ 50	0.577393	0.650835	0.526531	0.635787	0.597637	0.0285064		Cu2+ 50	0.499935	0.709016	0.478036	0.479839	0.541706	0.0559901
Cu2+ 100	0.588842	0.544481	0.573296	0.489866	0.549121	0.0217847		Cu2+ 100	0.447272	0.480013	0.532933	0.47898	0.484799	0.0177527
Control	0.465337	0.494613	0.487845	0.496489	0.486071	0.00715625		Control	0.414721	0.53555	0.403152	0.428044	0.445367	0.0304881
CuONPs 10	0.623934	0.59674	0.692665	0.660955	0.643574	0.0209983		CuONPs 10	0.47303	0.533559	0.58502	0.519845	0.527864	0.0230405
CuONPs 25	0.702688	0.634709	0.551509	0.659154	0.637015	0.03178		CuONPs 25	0.570338	0.469793	0.488612	0.530491	0.514809	0.0224392
CuONPs 50	0.61507	0.553924	0.590643	0.64535	0.601247	0.0193391		CuONPs 50	0.531024	0.464003	0.466208	0.496389	0.489406	0.0157169
CuONPs 100	0.596172	0.617245	0.565561	0.589345	0.592081	0.0106488		CuONPs 100	0.474716	0.535296	0.478443	0.493932	0.495597	0.0138716

## Sheet: Micronutrients
Fe mg								Cu mg
Zn treatment	R1	R2	R3	R4	AV	SE		Zn treatment	R1	R2	R3	R4	AV	SE
CK	10.3074	10.7561	11.2791	9.03013	10.3432	0.480609		CK	0.452788	0.456487	0.450719	0.425433	0.446357	0.00707589
Zn2+ 25	15.0277	12.6423	14.4111	13.4324	13.8784	0.526894		Zn2+ 25	0.51579	0.538644	0.529333	0.466693	0.512615	0.0160103
Zn2+ 50	12.9952	15.649	13.0951	13.1065	13.7115	0.646323		Zn2+ 50	0.605767	0.591724	0.561976	0.543888	0.575839	0.0140271
Zn2+ 100	10.2333	12.3175	13.0926	11.2399	11.7208	0.624631		Zn2+ 100	0.473141	0.45715	0.478698	0.4706	0.469897	0.00457311
Zn2+ 200	9.65912	9.69225	11.0054	10.5724	10.2323	0.333361		Zn2+ 200	0.442292	0.422581	0.516626	0.550929	0.483107	0.0303489
CK	10.3074	10.7561	11.2791	9.03013	10.3432	0.480609		CK	0.452788	0.456487	0.450719	0.425433	0.446357	0.00707589
ZnONPs 25	17.2773	18.2893	14.7756	16.0753	16.6044	0.759169		ZnONPs 25	0.492544	0.576232	0.56074	0.511493	0.535252	0.0198272
ZnONPs 50	15.3197	14.3835	15.4054	13.5436	14.663	0.439082		ZnONPs 50	0.541232	0.499089	0.64787	0.524609	0.5532	0.0327251
ZnONPs 100	12.3926	14.2579	12.4823	14.558	13.4227	0.572419		ZnONPs 100	0.649197	0.524012	0.638751	0.520618	0.583145	0.0351914
ZnONPs 200	9.44904	9.394	11.4996	11.3547	10.4243	0.579834		ZnONPs 200	0.474623	0.503414	0.426761	0.440798	0.461399	0.0172344
Cu treatment								Cu treatment
Control	10.3074	10.7561	11.2791	9.03013	10.3432	0.480609		Control	0.452788	0.456487	0.450719	0.425433	0.446357	0.00707589
Cu2+ 10	14.3716	15.9468	15.3954	16.0738	15.4469	0.387501		Cu2+ 10	0.881955	0.692574	0.658826	0.68422	0.729394	0.0513575
Cu2+ 25	15.5135	14.8458	15.3909	13.9035	14.9134	0.366593		Cu2+ 25	1.09402	1.10939	1.17597	1.30647	1.17146	0.0483888
Cu2+ 50	15.8738	14.8662	13.2272	14.6557	14.6557	0.545325		Cu2+ 50	1.18049	1.29386	1.11181	1.1996	1.19644	0.0375456
Cu2+ 100	13.0238	10.9867	11.2209	11.7438	11.7438	0.455064		Cu2+ 100	1.26186	1.34661	1.34697	1.13758	1.27325	0.0494571
Control	10.3074	10.7561	11.2791	9.03013	10.3432	0.480609		Control	0.452788	0.456487	0.450719	0.425433	0.446357	0.00707589
CuONPs 10	11.9051	12.1831	13.5286	12.1875	12.4511	0.365187		CuONPs 10	0.829689	0.749573	0.933685	0.966532	0.86987	0.0495831
CuONPs 25	12.785	13.2054	12.8528	14.7902	13.4084	0.469734		CuONPs 25	1.21071	1.32179	1.25113	1.27593	1.26489	0.023246
CuONPs 50	12.3267	12.2778	13.2924	13.5653	12.8655	0.330101		CuONPs 50	1.42841	1.20809	1.19005	1.25604	1.27065	0.0543995
CuONPs 100	14.4632	12.478	11.9854	13.1723	13.0247	0.537745		CuONPs 100	1.27958	1.30663	1.39265	1.38981	1.34217	0.0288643
Ni mg								Mn mg
Zn treatment	R1	R2	R3	R4	AV	SE		Zn treatment	R1	R2	R3	R4	AV	SE
CK	0.0195253	0.0341368	0.0332791	0.0293356	0.0290692	0.00334864		CK	4.57358	5.72074	5.15007	4.37999	4.9561	0.302838
Zn2+ 25	0.0551338	0.0370001	0.0498061	0.0425797	0.0461299	0.00398477		Zn2+ 25	7.35402	6.45368	6.95297	6.46945	6.80753	0.215892
Zn2+ 50	0.0408697	0.0377374	0.0418605	0.0429752	0.0408607	0.0011264		Zn2+ 50	7.69637	7.37465	7.22051	8.14098	7.60813	0.203404
Zn2+ 100	0.044082	0.035566	0.0469122	0.0470594	0.0434049	0.00270129		Zn2+ 100	7.07856	6.77459	7.11246	7.11073	7.01908	0.0818718
Zn2+ 200	0.039214	0.0374514	0.0398289	0.02972	0.0365536	0.00233292		Zn2+ 200	7.0089	7.28422	6.94124	6.63168	6.96651	0.134005
CK	0.0195253	0.0341368	0.0332791	0.0293356	0.0290692	0.00334864		CK	4.57358	5.72074	5.15007	4.37999	4.9561	0.302838
ZnONPs 25	0.0468455	0.0530228	0.03864	0.046595	0.0462758	0.00294752		ZnONPs 25	7.05483	8.03156	7.00581	6.3563	7.11213	0.345352
ZnONPs 50	0.0454788	0.0372001	0.0306316	0.0379019	0.0378031	0.00303756		ZnONPs 50	8.21412	5.63266	5.74802	6.06334	6.41454	0.606727
ZnONPs 100	0.0379469	0.0399481	0.0414313	0.0380126	0.0393347	0.000838942		ZnONPs 100	6.78318	6.24194	6.61438	7.04105	6.67014	0.167536
ZnONPs 200	0.0437161	0.0247869	0.0263407	0.0237359	0.0296449	0.00472082		ZnONPs 200	5.94817	6.20061	5.68352	6.09786	5.98254	0.112341
Cu treatment								Cu treatment
Control	0.0195253	0.0341368	0.0332791	0.0293356	0.0290692	0.00334864		Control	4.57358	5.72074	5.15007	4.37999	4.9561	0.302838
Cu2+ 10	0.044148	0.0512547	0.0389884	0.0445278	0.0447297	0.00251524		Cu2+ 10	6.55017	5.26982	6.29774	6.41179	6.13238	0.292113
Cu2+ 25	0.034374	0.0478405	0.0422959	0.0414459	0.041489	0.00276312		Cu2+ 25	5.49695	6.44291	6.93206	6.64127	6.3783	0.310476
Cu2+ 50	0.0354428	0.0363229	0.0284976	0.0335888	0.033463	0.00175047		Cu2+ 50	5.68539	6.56712	5.56663	5.93801	5.93929	0.223142
Cu2+ 100	0.0338505	0.0301804	0.0259601	0.0304805	0.0301179	0.00161644		Cu2+ 100	6.03909	6.00697	5.316	5.78042	5.78562	0.166787
Control	0.0195253	0.0341368	0.0332791	0.0293356	0.0290692	0.00334864		Control	4.57358	5.72074	5.15007	4.37999	4.9561	0.302838
CuONPs 10	0.0435542	0.0431011	0.0344094	0.0320433	0.038277	0.00295716		CuONPs 10	7.12574	6.59446	7.83646	8.354	7.47766	0.387363
CuONPs 25	0.0444455	0.0369547	0.0347089	0.0344264	0.0376339	0.00233992		CuONPs 25	7.22594	6.69698	5.95517	6.81125	6.67233	0.264685
CuONPs 50	0.0355954	0.0321945	0.0417741	0.0340478	0.0359029	0.00207683		CuONPs 50	5.79429	5.04432	6.0797	7.00189	5.98005	0.404577
CuONPs 100	0.0366166	0.0386559	0.0350971	0.0341678	0.0361343	0.000980397		CuONPs 100	5.36352	6.84473	6.37449	6.49851	6.27031	0.318219
Zn mg
Zn treatment	R1	R2	R3	R4	AV	SE
CK	3.3625	3.56829	3.39457	3.4502	3.44389	0.0452507
Zn2+ 25	9.79055	8.39002	8.41913	9.67494	9.06866	0.38418
Zn2+ 50	9.2772	10.7533	10.2299	10.2567	10.1293	0.308461
Zn2+ 100	12.0232	13.2606	15.2282	13.6469	13.5397	0.660821
Zn2+ 200	21.0694	19.4014	17.9403	18.0922	19.1258	0.726135
CK	3.3625	3.56829	3.39457	3.4502	3.44389	0.0452507
ZnONPs 25	8.46145	6.61956	8.21141	7.30359	7.649	0.423816
ZnONPs 50	10.0751	9.07822	10.4443	10.9678	10.1413	0.398888
ZnONPs 100	11.5155	16.3223	17.9201	11.3574	14.2788	1.67344
ZnONPs 200	21.8021	15.4079	20.6154	17.6177	18.8608	1.44907
Cu treatment
Control	3.3625	3.56829	3.39457	3.4502	3.44389	0.0452507
Cu2+ 10	5.54079	6.51044	6.46382	5.30615	5.9553	0.31091
Cu2+ 25	4.38572	5.03292	5.2264	6.05458	5.1749	0.343929
Cu2+ 50	4.16312	4.55896	4.00179	4.19859	4.23062	0.117528
Cu2+ 100	3.98304	5.10885	3.60624	4.13665	4.20869	0.320069
Control	3.3625	3.56829	3.39457	3.4502	3.44389	0.0452507
CuONPs 10	4.72592	4.52098	6.31675	5.18569	5.18733	0.401302
CuONPs 25	5.33126	4.08154	4.92365	4.34221	4.66966	0.282155
CuONPs 50	4.38039	4.52909	4.0806	4.38344	4.34338	0.0942132
CuONPs 100	4.37314	4.1947	4.29057	4.73	4.3971	0.116801

## Sheet: Comprehensive score
Zn treatment	FWPP	N	P	K	Fe	Ni	Cu	Zn	Mg	Mn	Ca	FWPP	N	P	K	Fe	Ni	Cu	Zn	Mg	Mn	Ca												FWPP	N	P	K	Fe	Ni	Cu	Zn	Mg	Mn	Comprenhesive score
CK	0.770556	2.9579	0.027504	5.45187	10.3432	0.0290692	0.446357	3.44389	0.486071	4.9561	0.445367	0	0.810844	0	0.0743392	0.0174032	0	0	0	0	0	0	0.121297	0.0364482	0.100963	0.107076	0.10378	0.106656	0.101763	-0.0243278	0.121638	0.108	0.116663	0	0.0295538	0	0.00795998	0.00180611	0	0	0	0	0	0.0393199
Zn2+ 25	0.844556	3.05871	0.0347948	6.35884	13.8784	0.0461299	0.512615	9.06866	0.594853	6.80753	0.574041	0.812195	0.981897	0.447963	1	0.572197	0.991521	0.484387	0.358678	0.940375	0.698121	0.87464	0.121297	0.0364482	0.100963	0.107076	0.10378	0.106656	0.101763	-0.0243278	0.121638	0.108	0.116663	0.098517	0.0357884	0.0452278	0.107076	0.0593828	0.105751	0.0492928	-0.00872587	0.114385	0.0753973	0.682093
Zn2+ 50	0.855313	3.06938	0.0415043	6.15522	13.7115	0.0408339	0.575839	10.1293	0.593873	7.60813	0.592484	0.930266	1	0.860211	0.792192	0.546003	0.683732	0.94659	0.426311	0.931905	1	1	0.121297	0.0364482	0.100963	0.107076	0.10378	0.106656	0.101763	-0.0243278	0.121638	0.108	0.116663	0.112839	0.0364482	0.0868496	0.084825	0.0566644	0.0729239	0.0963281	-0.0103712	0.113355	0.108	0.757862
Zn2+ 100	0.820732	2.81732	0.0398348	6.05595	11.7208	0.0434049	0.469897	13.5397	0.545031	7.01908	0.516136	0.550721	0.572318	0.757633	0.690868	0.233605	0.83315	0.172095	0.643787	0.509679	0.777891	0.481041	0.121297	0.0364482	0.100963	0.107076	0.10378	0.106656	0.101763	-0.0243278	0.121638	0.108	0.116663	0.0668009	0.02086	0.0764931	0.0739756	0.0242436	0.0888601	0.0175129	-0.0156619	0.0619963	0.0840125	0.499093
Zn2+ 200	0.803788	2.71575	0.0340224	5.48398	10.2323	0.0365536	0.483115	19.1258	0.517558	6.96651	0.499576	0.364745	0.399979	0.400508	0.107108	0	0.434972	0.268728	1	0.272187	0.758067	0.36848	0.121297	0.0364482	0.100963	0.107076	0.10378	0.106656	0.101763	-0.0243278	0.121638	0.108	0.116663	0.0442425	0.0145785	0.0404365	0.0114688	0	0.0463922	0.0273467	-0.0243278	0.0331082	0.0818715	0.275117
ZnONPs 25	0.861667	2.97442	0.0403637	6.02658	16.6044	0.0462758	0.535252	7.649	0.601751	7.11213	0.562894	1	0.838871	0.790129	0.660898	1	1	0.64988	0.26815	1	0.812974	0.79887	0.121297	0.0364482	0.100963	0.107076	0.10378	0.106656	0.101763	-0.0243278	0.121638	0.108	0.116663	0.121297	0.0305754	0.079774	0.0707666	0.10378	0.106656	0.0661339	-0.00652352	0.121638	0.0878015	0.781899
ZnONPs 50	0.853697	2.64524	0.0437795	5.77143	14.663	0.0348495	0.5532	10.1413	0.577427	6.41454	0.551114	0.912528	0.280354	1	0.400481	0.695341	0.335932	0.781089	0.427081	0.789729	0.549934	0.718795	0.121297	0.0364482	0.100963	0.107076	0.10378	0.106656	0.101763	-0.0243278	0.121638	0.108	0.116663	0.110687	0.0102184	0.100963	0.0428821	0.0721628	0.0358291	0.0794861	-0.01039	0.0960609	0.059393	0.597293
ZnONPs 100	0.836616	2.71591	0.0383437	6.02972	13.4227	0.0423797	0.583145	14.2788	0.5739	6.67014	0.563088	0.725055	0.40026	0.666017	0.664101	0.500685	0.77357	1	0.69092	0.759239	0.646313	0.80019	0.121297	0.0364482	0.100963	0.107076	0.10378	0.106656	0.101763	-0.0243278	0.121638	0.108	0.116663	0.0879472	0.0145888	0.0672432	0.0711095	0.0519613	0.0825056	0.101763	-0.0168086	0.0923522	0.069802	0.622465
ZnONPs 200	0.815404	2.48001	0.032784	5.37903	10.4243	0.0296449	0.461399	18.8608	0.544004	5.98254	0.537093	0.492239	0	0.324413	0	0.0301368	0.0334586	0.109967	0.983099	0.500803	0.387042	0.623491	0.121297	0.0364482	0.100963	0.107076	0.10378	0.106656	0.101763	-0.0243278	0.121638	0.108	0.116663	0.0597073	0	0.0327538	0	0.00312761	0.00356855	0.0111906	-0.0239167	0.0609166	0.0418007	0.189148
max	0.861667	3.06938	0.0437795	6.35884	16.6044	0.0462758	0.583145	19.1258	0.601751	7.60813	0.592484
min	0.770556	2.48001	0.027504	5.37903	10.2323	0.0290692	0.446357	3.44389	0.486071	4.9561	0.445367
max-min	0.0911111	0.589372	0.0162755	0.979803	6.37206	0.0172066	0.136788	15.6819	0.115679	2.65203	0.147117
Cu treatment	FWPP	N	P	K	Fe	Ni	Cu	Zn	Mg	Mn	Ca	FWPP	N	P	K	Fe	Ni	Cu	Zn	Mg	Mn	Ca												FWPP	N	P	K	Fe	Ni	Cu	Zn	Mg	Mn	Comprenhesive score
CK	0.770556	2.9579	0.027504	5.45187	10.3432	0.0290692	0.446357	3.44389	0.486071	4.9561	0.445367	0	1	0	0.0651043	0	0	0	0	0	0	0	0.115811	-0.058641	0.105393	0.106902	0.10345	0.112962	0.0357854	0.112236	0.132165	0.114336	0.119622	0	-0.058641	0	0.00695981	0	0	0	0	0	0	-0.0516812
Zn2+ 25	0.8475	2.66214	0.037392	5.7993	15.4469	0.0447297	0.729394	5.9553	0.622805	6.13238	0.544653	0.890675	0.451759	0.398888	0.394957	1	1	0.315957	1	0.868138	0.466489	0.926101	0.115811	-0.058641	0.105393	0.106902	0.10345	0.112962	0.0357854	0.112236	0.132165	0.114336	0.119622	0.10315	-0.0264916	0.0420399	0.0422218	0.10345	0.112962	0.0113066	0.112236	0.114738	0.0533363	0.66895
Zn2+ 50	0.856944	2.41842	0.0479115	6.13937	14.9134	0.041489	1.17146	5.1749	0.599857	6.3783	0.552576	1	0	0.823254	0.717811	0.895472	0.793067	0.809442	0.68926	0.72244	0.564015	1	0.115811	-0.058641	0.105393	0.106902	0.10345	0.112962	0.0357854	0.112236	0.132165	0.114336	0.119622	0.115811	0	0.0867652	0.0767357	0.0926366	0.0895868	0.0289662	0.0773599	0.0954816	0.064487	0.72783
Zn2+ 100	0.819475	2.7409	0.0387951	5.88699	14.6557	0.033463	1.19644	4.23062	0.597637	5.93929	0.541706	0.566267	0.597762	0.455492	0.478206	0.844988	0.280566	0.837322	0.313261	0.708341	0.389913	0.898617	0.115811	-0.058641	0.105393	0.106902	0.10345	0.112962	0.0357854	0.112236	0.132165	0.114336	0.119622	0.06558	-0.0350534	0.0480056	0.0511214	0.087414	0.0316934	0.0299639	0.0351592	0.0936182	0.044581	0.452083
Zn2+ 200	0.810056	2.50035	0.0378327	5.3833	11.7438	0.0301179	1.27325	4.20869	0.549121	5.78562	0.484799	0.457235	0.15187	0.416666	0	0.274426	0.0669648	0.923072	0.304532	0.400312	0.328973	0.367811	0.115811	-0.058641	0.105393	0.106902	0.10345	0.112962	0.0357854	0.112236	0.132165	0.114336	0.119622	0.0529528	-0.00890582	0.0439136	0	0.0283894	0.0075645	0.0330325	0.0341795	0.0529074	0.0376133	0.281647
ZnONPs 25	0.824306	2.74048	0.0522929	6.4366	12.4511	0.038277	0.86987	5.18733	0.643574	7.47766	0.527864	0.622196	0.596975	1	1	0.413009	0.587964	0.472771	0.694209	1	1	0.769496	0.115811	-0.058641	0.105393	0.106902	0.10345	0.112962	0.0357854	0.112236	0.132165	0.114336	0.119622	0.0720572	-0.0350072	0.105393	0.106902	0.0427258	0.0664179	0.0169183	0.0779153	0.132165	0.114336	0.699824
ZnONPs 50	0.832981	2.74243	0.0410089	6.30758	13.4084	0.0376339	1.26489	4.66966	0.637015	6.67233	0.514809	0.722615	0.600599	0.544799	0.877514	0.600579	0.546895	0.913734	0.488082	0.958361	0.680624	0.647725	0.115811	-0.058641	0.105393	0.106902	0.10345	0.112962	0.0357854	0.112236	0.132165	0.114336	0.119622	0.0836868	-0.0352197	0.057418	0.0938084	0.0621299	0.0617786	0.0326984	0.0547805	0.126662	0.0778195	0.615563
ZnONPs 100	0.823333	2.58061	0.0415204	6.06065	12.8655	0.0359029	1.27065	4.34338	0.601247	5.98005	0.489406	0.610932	0.300636	0.56543	0.643078	0.494222	0.436368	0.920163	0.358161	0.731263	0.406079	0.410779	0.115811	-0.058641	0.105393	0.106902	0.10345	0.112962	0.0357854	0.112236	0.132165	0.114336	0.119622	0.0707527	-0.0176296	0.0595923	0.0687466	0.0511272	0.0492932	0.0329284	0.0401987	0.0966477	0.0464292	0.498087
ZnONPs 200	0.798687	2.56703	0.04279	6.17836	13.0247	0.0361343	1.34217	4.3971	0.592081	6.27031	0.495597	0.325636	0.275468	0.61665	0.754832	0.52541	0.451144	1	0.379552	0.673066	0.52119	0.468525	0.115811	-0.058641	0.105393	0.106902	0.10345	0.112962	0.0357854	0.112236	0.132165	0.114336	0.119622	0.0377122	-0.0161537	0.0649906	0.0806933	0.0543537	0.0509623	0.0357854	0.0425995	0.0889561	0.0595906	0.49949
	0.856944	2.9579	0.0522929	6.4366	15.4469	0.0447297	1.34217	5.9553	0.643574	7.47766	0.552576
	0.770556	2.41842	0.027504	5.3833	10.3432	0.0290692	0.446357	3.44389	0.486071	4.9561	0.445367
	0.0863889	0.539477	0.0247889	1.0533	5.1037	0.0156605	0.89581	2.51141	0.157502	2.52157	0.107209
