# Supplementary material for: Effect of ZnO and CuO nanoparticles on the growth, nutrient absorption, and potential health risk of the seasonal vegetable Medicago polymorpha L
Source: PeerJ. 2022 Sep 21;10:e14038. doi: 10.7717/peerj.14038 (PMC9508880; doi:10.7717/peerj.14038)
Supplement: Supplemental Information 2 [file peerj-10-14038-s002.xlsx]

## Sheet: nutrients concentration
	Fe (ug/g)							Ni (ug/g)							Cu (ug/g)							Zn (ug/g)								Mn (ug/g)								Mg(mg/g)								Ca(mg/g)
Zn treatments	R1	R2	R3	R4	AV	SE		R1	R2	R3	R4	AV	SE		R1	R2	R3	R4	AV	SE		R1	R2	R3	R4	AV	SD			R1	R2	R3	R4	AV	SE			R1	R2	R3	R4	AV	SE			R1	R2	R3	R4
Control	98.3565	102.639	107.629	86.1685	98.698	4.58613	cd	0.186317	0.325745	0.31756	0.27993	0.277388	0.0319538	a	4.32065	4.35595	4.3009	4.05962	4.25928	0.0675205	a	32.086	34.0498	32.3921	32.9229	32.8627	0.431797	e		43.6426	54.5892	49.1436	41.7953	47.2927	2.88978	c		4.4404	4.71976	4.65517	4.73766	4.63825	0.0682873	a		3.9574	5.11039	3.84701	4.08453
Zn2+-25	122.967	103.448	117.921	109.912	113.562	4.31139	bc	0.451141	0.302759	0.407547	0.348416	0.377466	0.032606	a	4.62053	4.40754	4.93135	2.81879	4.19455	0.47103	a	80.1127	68.6527	68.8909	79.1667	74.2058	3.14361	cd		60.1755	52.8083	56.8938	52.9373	55.7037	1.76657	ab		5.2252	4.81352	4.42969	5.00152	4.86748	0.168449	a		4.96598	4.77127	4.12872	3.92277
Zn2+-50	104.929	126.357	105.736	105.828	110.712	5.21869	bc	0.279698	0.304709	0.28773	0.446706	0.329711	0.0393454	a	4.89123	4.77784	4.53764	4.39158	4.64957	0.113261	a	74.9081	86.8266	82.6006	82.8174	81.7882	2.49065	cd		62.1438	59.5461	58.3015	65.7338	61.4313	1.64238	ab		4.97324	4.6637	4.79175	4.75207	4.79519	0.065104	a		5.25207	4.86224	4.72872	4.49286
Zn2+-100	85.8215	103.301	109.801	94.2633	98.2968	5.23847	cd	0.369694	0.298274	0.393429	0.394664	0.364015	0.0226543	a	3.968	3.83389	4.0146	3.94668	3.94079	0.0383524	a	100.832	111.21	127.711	114.45	113.551	5.54197	b		59.3643	56.8151	59.6487	59.6341	58.8656	0.686618	ab		4.06408	4.98817	4.89269	4.33865	4.5709	0.221448	a		3.56316	4.84209	4.89257	4.01649
Zn2+-200	87.8138	88.1151	100.053	96.1166	93.0247	3.03068	d	0.456506	0.340482	0.262096	0.270193	0.332319	0.0449814	a	3.52132	3.8418	4.6968	5.50865	4.39214	0.447272	a	191.548	176.383	163.1	164.482	173.878	6.6015	a		63.72	66.223	63.1049	60.2905	63.3346	1.21828	a		5.08173	4.9649	4.67468	4.09974	4.70527	0.219227	a		4.57869	4.55914	4.97545	4.05389
ZnOnps-25	139.07	147.216	118.933	129.395	133.653	6.11078	a	0.377073	0.426797	0.311025	0.375057	0.372488	0.0237255	a	3.96464	4.63827	4.51356	4.11716	4.30841	0.159595	a	68.1088	53.2828	66.0961	58.7887	61.5691	3.41142	d		56.7864	64.6484	56.3919	51.1638	57.2476	2.77984	ab		4.04329	5.53247	5.11207	4.68685	4.84367	0.317764	a		3.7496	5.18447	5.39918	3.79037
ZnOnps-50	129.668	121.743	130.392	114.635	124.109	3.71643	ab	0.384937	0.314865	0.259269	0.220805	0.294969	0.0356662	a	4.58104	4.22433	5.98364	3.94034	4.68234	0.453134	a	85.2768	76.8389	88.4012	92.8322	85.8373	3.37623	c		69.5251	47.6754	48.6518	51.3207	54.2932	5.13539	bc		5.41097	4.80359	4.58818	4.74683	4.88739	0.180379	a		5.11718	4.50476	4.33719	4.69958
ZnOnps-100	101.745	117.059	102.481	119.523	110.202	4.69964	bc	0.311549	0.327979	0.440157	0.312089	0.347943	0.030973	a	5.33	4.30221	5.74423	3.77434	4.7877	0.453838	a	94.5442	134.008	147.126	93.2461	117.231	13.7392	b		55.6908	51.2472	54.305	57.808	54.7627	1.37549	bc		4.44931	5.65297	5.12445	4.62046	4.96179	0.271314	a		4.11243	5.69117	4.86872	3.81981
ZnOnps-200	85.5435	85.0452	104.107	102.795	94.3729	5.24931	d	0.395768	0.224399	0.238466	0.214884	0.268379	0.0427382	a	4.29682	4.55748	3.86353	3.3906	4.02711	0.255919	a	197.377	139.49	186.634	159.496	170.749	13.1186	a		53.8496	56.135	51.4537	55.2048	54.1608	1.01704	bc		5.27822	4.63636	5.10073	4.68446	4.92494	0.157274	a		4.9175	4.36786	4.87899	5.28515
Cu treatments	R1	R2	R3	R4	AV	SE		R1	R2	R3	R4	AV	SE		R1	R2	R3	R4	AV	SD		R1	R2	R3	R4	AV	SE			R1	R2	R3	R4	AV	SE			R1	R2	R3	R4	AV	SE			R1	R2	R3	R4
Control	98.3565	102.639	107.629	86.1685	98.698	4.58613	c	0.286317	0.225745	0.31756	0.27993	0.277388	0.0190765	b	4.32065	4.35595	4.3009	4.05962	4.25928	0.0675205	d	32.086	34.0498	32.3921	32.9229	32.8627	0.431797	d		43.6426	54.5892	49.1436	41.7953	47.2927	2.88978	b		4.4404	4.71976	4.65517	4.73766	4.63825	0.0682873	b		3.9574	4.11039	3.84701	4.08453
Cu2+-10	122.03	135.406	130.724	136.484	131.161	3.29031	a	0.374865	0.435208	0.331054	0.37809	0.379804	0.0213571	a	7.48877	5.88072	5.59415	5.80978	6.19335	0.436082	c	47.0474	60.2808	54.8849	40.0551	50.567	4.43368	a		55.6181	44.7466	53.4747	54.4431	52.0706	2.48036	b		5.3696	5.11538	5.66156	5.00665	5.2883	0.14582	a		4.87072	4.83257	4.81016	3.98535
Cu2+-25	129.182	123.622	128.162	115.775	124.185	3.05265	a	0.286234	0.398371	0.352201	0.345123	0.345482	0.0230087	ab	9.10997	9.238	9.79237	10.8791	9.75486	0.402937	b	36.5202	41.9095	43.5206	50.4169	43.0918	2.86392	ab		45.7735	53.6506	57.7237	55.3023	53.1126	2.58536	ab		4.48719	5.15618	4.87579	5.46106	4.99506	0.207217	ab		3.91534	4.99365	4.9265	4.56986
Cu2+-50	132.326	123.927	110.264	122.172	122.172	4.5459	ab	0.295456	0.372792	0.167559	0.28	0.278952	0.0423161	b	9.84069	10.7857	9.2682	10	9.97366	0.312985	b	34.7043	38.0041	33.3594	35	35.2669	0.979732	cd		47.3941	54.7443	46.4041	49.5	49.5106	1.86014	b		4.81322	5.42544	4.38923	5.3	4.98197	0.237633	ab		4.16752	5.91044	3.98497	4
Cu2+-100	119.639	100.926	103.077	107.88	107.88	4.1803	c	0.310957	0.277243	0.238475	0.28	0.276669	0.0148489	b	11.5917	12.3702	12.3735	10.45	11.6963	0.454322	a	36.589	46.9308	33.1276	38	38.6619	2.94022	bcd		55.4763	55.1812	48.8338	53.1	53.1478	1.53214	ab		5.40921	5.0017	5.26641	4.5	5.04433	0.200119	ab		4.10872	4.40949	4.89562	4.4
CuOnps-10	97.3509	99.624	110.626	99.6605	101.815	2.98623	c	0.256154	0.252448	0.281374	0.262026	0.263001	0.00643409	b	6.78457	6.12945	7.63497	7.90357	7.11314	0.405453	c	38.645	36.9692	51.6537	42.4047	42.4181	3.28155	bc		58.2689	53.9245	64.0807	68.3127	61.1467	3.16757	a		5.10206	4.87969	5.66409	5.4048	5.26266	0.171709	ab		3.86808	4.36305	4.78386	4.2509
CuOnps-25	102.406	105.773	102.949	118.467	107.398	3.76248	c	0.405568	0.246921	0.278012	0.275749	0.301562	0.0353834	ab	9.69756	10.5873	10.0213	10.2199	10.1315	0.186196	b	42.7024	32.6924	39.4375	34.7803	37.4031	2.26001	bcd		57.8784	53.6415	47.6998	54.5568	53.4441	2.12008	ab		5.6284	5.0839	4.41749	5.2797	5.10237	0.254552	ab		4.5683	3.76295	3.91369	4.24914
CuOnps-50	103.544	103.133	111.656	113.947	108.07	2.77283	c	0.199309	0.270432	0.3509	0.3862	0.30171	0.0418555	ab	11.9986	10.1479	9.99637	10.5507	10.6734	0.456953	ab	36.795	34.0441	34.2769	36.8207	35.4842	0.765718	bcd		48.6718	42.372	51.0692	58.8155	50.2321	3.39843	b		5.16656	4.65294	4.96137	5.42091	5.05044	0.162448	ab		4.46057	3.8976	3.91613	4.16964
CuOnps-100	124.027	107.003	102.779	112.957	111.691	4.61134	bc	0.404401	0.331487	0.300969	0.242936	0.319949	0.0336112	ab	10.9729	11.2048	11.9424	11.9181	11.5095	0.247521	a	32.5011	42.9709	41.7931	40.5613	39.4566	2.37011	bcd		45.994	58.6958	54.6634	55.7269	53.77	2.72883	ab		5.11238	5.29308	4.84988	5.05383	5.07729	0.0913169	ab		4.07085	5.19034	4.10281	4.23564
	N(mg/g)							P(mg/g)							K(mg/g)
Zn treatments	R1	R2	R3	R4	AV	SE		R1	R2	R3	R4	AV	SE		R1	R2	R3	R4	AV	SE
Control	26.4366	29.3323	28.7475	28.3845	28.2252	0.627357	a	0.298511	0.250649	0.251794	0.248854	0.262452	0.0120347	c	51.3861	51.2364	53.2803	52.1912	52.0235	0.468462	a
Zn2+ 25 ppm;	21.6223	24.4697	26.9001	27.1216	25.0284	1.28449	ab	0.305055	0.313661	0.271801	0.24834	0.284714	0.0151148	bc	49.2048	48.4577	51.8482	58.6181	52.0322	2.31264	a
Zn2+ 50 ppm;	23.499	24.1912	23.8111	27.6327	24.7835	0.960223	bc	0.351377	0.350758	0.359053	0.279308	0.335124	0.0187008	ab	48.7026	50.0996	50.5964	49.4012	49.7	0.413053	ab
Zn2+ 100 ppm;	23.5308	23.2827	21.3616	26.3347	23.6274	1.02433	bc	0.327959	0.325939	0.389696	0.292705	0.334075	0.0202254	ab	49.7024	50.8492	53.2468	49.3545	50.7882	0.879519	ab
Zn2+ 200 ppm;	26.5189	25.4706	25.9107	20.8583	24.6896	1.29507	bc	0.287624	0.291029	0.294973	0.363606	0.309308	0.0181615	bc	52.1912	52.9353	47.8175	46.4817	49.8564	1.59367	ab
ZnONPs 25 ppm	22.6485	25.3087	22.0608	25.75	23.942	0.928665	bc	0.322789	0.289097	0.36784	0.319872	0.3249	0.0162158	ab	45.6802	50.7493	47.6096	50	48.5098	1.1566	ab
ZnONPs 50 ppm	21.8872	21.7812	25.2468	20.6431	22.3896	0.993141	bc	0.393895	0.358046	0.36122	0.369052	0.370553	0.008117	a	52.5948	46.0539	46.2537	50.497	48.8499	1.6149	ab
ZnONPs 100 ppm	24.996	21.3148	20.5998	22.2814	22.298	0.963077	c	0.336526	0.349994	0.286824	0.285886	0.314807	0.0166567	b	47.7656	49.1559	51.2974	49.8004	49.5048	0.732986	ab
ZnONPs 200 ppm	24.0856	21.3077	22.8213	21.593	22.4519	0.635887	bc	0.27944	0.258756	0.312466	0.33653	0.296798	0.0172545	bc	48.0597	47.2527	46.2761	53.2	48.6971	1.54461	b
Cu treatments	R1	R2	R3	R4	AV	SE		R1	R2	R3	R4	AV	SE		R1	R2	R3	R4	AV	SE
Control	26.4366	29.3323	28.7475	28.3845	28.2252	0.627357	a	0.298511	0.250649	0.251794	0.248854	0.262452	0.0120347	d	51.3861	51.2364	53.2803	52.1912	52.0235	0.468462	a
Cu2+ 10 ppm;	23.1698	25.5209	21.6216	24.1055	23.6045	0.818745	b	0.305949	0.362472	0.325313	0.276262	0.317499	0.0180682	cd	46.9712	47.1173	52.1351	50.7463	49.2425	1.30075	a
Cu2+ 25 ppm;	19.4117	23.3508	25.7331	20.0579	22.1384	1.47635	b	0.407821	0.334029	0.384891	0.469109	0.398963	0.0280079	ab	49.4048	51.581	47.8175	55.6886	51.123	1.70621	a
Cu2+ 50 ppm;	18.0579	22.755	26.038	24.5431	22.8485	1.73213	b	0.355106	0.277625	0.337471	0.323401	0.323401	0.0165796	c	49.5	50.4496	47.2745	49.0747	49.0747	0.665314	a
Cu2+ 100 ppm	23.1487	21.3327	24.4248	22.9687	22.9687	0.634369	b	0.358764	0.356166	0.327683	0.347538	0.347538	0.00703971	bc	51.996	47.0529	49.3069	49.452	49.452	1.0103	a
CuONPs 10 ppm	18.8386	23.8295	23.1859	23.7842	22.4096	1.19932	b	0.418461	0.374461	0.456902	0.460623	0.427612	0.0201172	a	52.9703	50.1487	55.3678	52.048	52.6337	1.08425	a
CuONPs 25 ppm	20.0594	23.3046	20.3705	24.131	21.9664	1.02711	b	0.355225	0.302718	0.286205	0.369747	0.328474	0.0201436	c	51.4851	46.2302	52.49	51.8849	50.5226	1.44563	a
CuONPs 50 ppm	21.3586	20.2213	22.5559	22.5721	21.677	0.562292	b	0.393184	0.337713	0.348661	0.315518	0.348769	0.0163314	bc	51.5936	46.4606	48.269	57.3134	50.9092	2.38472	a
CuONPs 100 ppm	24.154	22.5244	21.6604	19.7139	22.0132	0.924471	b	0.295022	0.361657	0.404454	0.406624	0.366939	0.0261122	bc	53.6	49.6517	53.7239	54.9505	52.9815	1.15101	a
[truncated: 3 more columns]
